# Supplementary material for: Construction of a nomogram to predict the survival of metastatic gastric cancer patients that received immunotherapy
Source: Front Immunol. 2022 Sep 26;13:950868. doi: 10.3389/fimmu.2022.950868 (PMC9549034; doi:10.3389/fimmu.2022.950868)
Supplement: Supplementary file 3 [file Table_1.xls]

## Sheet: Sheet1
	Table 1 Patient characteristics
	Characteristics	level	Training(n=186)	Validation(n=80)	P-value
	Gender (%)	Female	54 (29.0)	25 (31.2)	0.828
		Male	132 (71.0)	55 (68.8)
	Age (%)	<59	89 (47.8)	42 (52.5)	0.574
		≥59	97 (52.2)	38 (47.5)
	PD_L1 (%)	Negtive	91 (48.9)	46 (57.5)	0.079
		Positive	46 (24.7)	23 (28.7)
		Unknown	49 (26.3)	11 (13.8)
	ECOG_PS (%)	0-1	146 (78.5)	66 (82.5)	0.563
		2	40 (21.5)	14 (17.5)
	Tumor_Location (%)	Body/Fundus	116 (62.4)	49 (61.3)	0.818
		Cardia	43 (23.1)	21 (26.2)
		Pylorus	27 (14.5)	10 (12.5)
	Differentiation (%)	Moderately/Well	84 (45.2)	41 (51.2)	0.436
		Poorly	102 (54.8)	39 (48.8)
	Surgery (%)	No	104 (55.9)	37 (46.2)	0.189
		Yes	82 (44.1)	43 (53.8)
	Number_of_Metastatic_Organs (%)	<2	64 (34.4)	28 (35.0)	1
		≥2	122 (65.6)	52 (65.0)
	Liver_Metastases (%)	No	121 (65.1)	42 (52.5)	0.073
		Yes	65 (34.9)	38 (47.5)
	Treatment_Line (%)	First	102 (54.8)	36 (45.0)	0.181
		Others	84 (45.2)	44 (55.0)
	Treatment_Type (%)	Anti_pd_1_monotherapy	9 ( 4.8)	7 ( 8.8)	0.309
		Anti_pd_1_plus_anti_angiogenic_therapy	30 (16.1)	16 (20.0)
		Anti_pd_1_plus_chemotherapy	147 (79.0)	57 (71.2)
	Hemoglobin (%)	<110	93 (50.0)	48 (60.0)	0.172
		≥110	93 (50.0)	32 (40.0)
	NLR (%)	<3.23	108 (58.1)	39 (48.8)	0.205
		≥3.23	78 (41.9)	41 (51.2)
	PLR (%)	<139.41	72 (38.7)	30 (37.5)	0.961
		≥139.41	114 (61.3)	50 (62.5)
	LIPI_Group (%)	Good_LIPI	85 (45.7)	34 (42.5)	0.729
		Intermediate/Poor_LIPI	101 (54.3)	46 (57.5)
	LDH (%)	<250	86 (46.2)	31 (38.8)	0.321
		≥250	100 (53.8)	49 (61.3)
	Baseline_CEA (%)	<5	97 (52.2)	36 (45.0)	0.349
		≥5	89 (47.8)	44 (55.0)
	Baseline_CA199 (%)	<37	103 (55.4)	47 (58.8)	0.708
		≥37	83 (44.6)	33 (41.2)
	MLR (%)	<0.38	104 (55.9)	43 (53.8)	0.848
		≥0.38	82 (44.1)	37 (46.2)
